# Supplementary material for: Optimization of Bone Scaffold Porosity Distributions
Source: Sci Rep. 2019 Jun 24;9:9170. doi: 10.1038/s41598-019-44872-2 (PMC6591284; doi:10.1038/s41598-019-44872-2)
Supplement: Supplementary file 2 — Supplementary Dataset 1 [file 41598_2019_44872_MOESM2_ESM.zip]

Archive with 5 entries (4 files):
- optimize.m
- __MACOSX/
- __MACOSX/._optimize.m
- calcEmin.m
- __MACOSX/._calcEmin.m
