# Supplementary material for: Optimization of Bone Scaffold Porosity Distributions
Source: Sci Rep. 2019 Jun 24;9:9170. doi: 10.1038/s41598-019-44872-2 (PMC6591284; doi:10.1038/s41598-019-44872-2)
Supplement: Supplementary file 2 — Supplementary Dataset 1 [file 41598_2019_44872_MOESM2_ESM.zip › optimize.m]

%#ok<*SAGROW>
clear;

% we designate the model parameters as global so they can be used in the
% function evaluating model
global hyd_rate bone_rate phi_diff phi_gen phi_dec rel_mod J T tau dom h u_bdry av_strain L

J = 75; % number of spatial discretization points
T = 12; % months (normal)
%T = 24; % months (for osteoporosis model)
tau = 0.10; % time discretization

% initial scaffold density distribution
rho0 = 0.13*ones(J,1);
%rho0 = 0.75*ones(J,1);


L = 30; % length of defect domain
%L = 40; % larger defect of 40mm
dom = [0, L]; % domain boundaries in mm.
h = (dom(2)-dom(1))/J; % discretization size

% constants as in Table 1
av_strain = 0.01; % prescribed strain (gamma)
hyd_rate = 0.1; % log(0.3)/12, k1
bone_rate = 0.25/av_strain; % k4, normal patient
phi_diff = 260; % k5
phi_dec = 80; % k3
phi_gen = phi_dec/av_strain; % k2
rel_mod = 9; % k6, normal patient

% alternative constants

%rel_mod = 4.5; % k6, osteoporosis model
%bone_rate = 0.125/av_strain; % k4, osteoporosis model

%phi_dec = 80*12; % k3, faster decay of bioactive molucules (half life approx 30min)
%phi_gen = phi_dec/av_strain; % k2, adapted to faster decay
%bone_rate = 0.72/av_strain; % k4, adapted to faster decay so that regeneration to ~25% in central region after 12mo


u_bdry = L*av_strain; % boundary condition for displacement u

% x and t discretization grid for plotting
XX = linspace(0,L,length(rho0));
TT = 0:tau:T;
[Xg, Tg] = meshgrid(XX,TT);
 
%
% uncomment below for just a single run to compute results of regeneration
% model
%
%[Emin, E, b, SIGMA, A, B] = calcEmin(rho0);
%return


%
% optimization routine
%
eps_stop = 1e-6; % stopping condition for optimization
delta = 0.002; % step size for finite difference gradient
eta = 0.02; % step size for optimization step
k_refine = 50; % reduce optimization step size every k_refine steps
k = 0; % optimization step
Eprev = NaN; % comparison for improvement of objective function Emin

full_opt = true; % full optimization among all functions rho_0, or only among constant rho_0 (true/false)

while true % we iterate the optimization routine
    k = k+1; % increase the step number
    if mod(k, k_refine) == 0
        eta = eta/2;
    end
    
    % this function calculates the results of the bone regeneration model
    % (equations (1-5)) for a giving scaffold density distribution rho0
    % The result is the minimal elastic enery (over regeneration time), the
    % entire evolution of the elastic energy, and the resulting regenerated
    % bone matrix at time t=T.
    [Emin(k), E, b] = calcEmin(rho0);
    
    if abs(Eprev-Emin(k)) < eps_stop % if there was no significant improvement
        break; % stop the optimization
    end
    Eprev = Emin(k); % save the previous step's value for comparison
    
    
    
    if full_opt
        %%%
        %%% Optimization among all functions rho0
        %%%
        
        % Initialize the vector containing the variation (gradient of Emin with
        % respect to the individual discretization values for rho0) to zero.
        f = zeros(J,1);
        
        % We approximate the gradient by a simple finite difference
        for j = 1:J % Going through each discretization point
            rho_test = rho0; % initializing the comparator for rho0
            rho_test(j) = rho_test(j)+delta; % and changing the j-th discretization point slightly.
            Etest = calcEmin(rho_test); % calculate the new value for E_min
            f(j) = 1/delta*(Etest-Emin(k)); % and calculate the finite difference
        end
        %apply the change to calculate the improved rho0 by making a small (eta*sqrt(J)-sized)
        % step in the direction of the derivative. The function
        % rho_cutoff implements the cutoff for too large rho0.
        rho0 = rho0 + eta*J*(f+rho_cutoff(rho0));
        
    else
        %%%
        %%% Optimization among constant rho0
        %%%
        
        %We add a small constant to the previous rho_0,
        rho_test = rho0 + delta;
        % calculate the value of the objective function for changed rho0
        Etest = calcEmin(rho_test);
        % and approximate the derivative of the objective function as a finite
        % difference. This derivative acts as a driving force f in the gradient
        % flow to change rho0 in the optimization (constant over all discretization points).
        f = ones(J,1) * 1/delta*(Etest-Emin(k));
        % apply the change to calculate the improved rho0 by making a small (eta-sized)
        % step in the direction of the derivative. The function
        % rho_cutoff implements the cutoff for too large rho0.
        rho0 = rho0 + eta*(f+rho_cutoff(rho0));
        
    end
    
    % output results and current status.
    fprintf('Step %d, E = %f\n', k, Emin(k));
    plot(XX,rho0); axis([0,L, 0,1]); getframe;
    
end

% This function implements the cutoff to prevent overly large rho0.
% It is close to zero for rho<0.6 and then becomes negative quickly, thus
% adding a penalty.
function ret = rho_cutoff(rho)
ret = -0.0001*(rho+0.8).^15;
end
