# Supplementary material for: Optimization of Bone Scaffold Porosity Distributions
Source: Sci Rep. 2019 Jun 24;9:9170. doi: 10.1038/s41598-019-44872-2 (PMC6591284; doi:10.1038/s41598-019-44872-2)
Supplement: Supplementary file 2 — Supplementary Dataset 1 [file 41598_2019_44872_MOESM2_ESM.zip › calcEmin.m]

function [Emin, E, b, SIGMA, A, B] = calcEmin(rho0)
global hyd_rate bone_rate phi_gen phi_dec J T tau h u_bdry av_strain L

% initial values of functions
rho = rho0; % material volume fraction
sigma = 1; % (relative) molecular weight of scaffold material
a = 0.0*ones(J+1,1); a(1) = 1; a(J+1)=1; % osteogenetic factor
b = 0.0*ones(J,1); % bone density

t = 0; n = 0; % initialize time and time step

% initialize values where computed data is stored.
E = zeros(1, ceil(T/tau));
SIGMA = zeros(1, ceil(T/tau));
B = zeros(J, ceil(T/tau));
A = zeros(J+1, ceil(T/tau));

% Standard 1d-P1 finite element mass matrix, to be used for diffusion
% equation
M = zeros(J+1,J+1);
for j = 1:J
    M(j,j) = M(j,j) + 1/3*h;
    M(j,j+1) = M(j,j+1) + 1/6*h;
    M(j+1,j) = M(j+1,j) + 1/6*h;
    M(j+1,j+1) = M(j+1,j+1) + 1/3*h;
end
% turn mass matrix into row lumped mass matrix 
M = diag(sum(M,2));

while (t<T)
    t = t+tau;
    n = n+1;
    
    %
    % mechanical equilibrium (equation (2))
    %
    % first calculate the elastic modulus C for each finite element
    ElMod = modulus(rho, sigma, b);  
    
    % compute a standard 1d-P1 finite element stiffness matrix and right
    % hand side g
    K = zeros(J+1,J+1);
    g = zeros(J+1,1);
    for j = 1:J
        k = ElMod(j);
        K(j,j) = K(j,j) + k*1/h;
        K(j,j+1) = K(j,j+1) - k * 1/h;
        K(j+1,j) = K(j+1,j) - k * 1/h;
        K(j+1,j+1) = K(j+1,j+1) + k * 1/h;
    end
    K_orig = K; % save unmodified matrx for later use
    K(1,:) = zeros(1,J+1); K(1,1) = 1; % modify matrix to fix boundary conditions
    K(J+1,:) = zeros(1,J+1); K(J+1,J+1) = 1; % modify matrix to fix boundary conditions
    g(1) = 0; % set boundary conditions for x=0
    g(J+1) = u_bdry; % set boundary conditions for x=L
    u = K\g; % solve linear system of equations for mechanichanical equilibrium
    e = u'*K_orig*u; % calculate elastic energy E_min (equation (13))
    strain = (u(2:end)-u(1:end-1))/h; % calculate strain on each finite element as finite difference.
    
    %
    % exponential loss of mol. wt. (equation (3)), implicit Euler scheme.
    %
    sigma = sigma/(1+tau*hyd_rate); 
    
    %
    % diffusion, generation, and decay of active molecules (equation (4))
    %
    
    % first calculate local diffusivity
    Diff = diffusivity(rho);
    
    % initialize a standard finite element diffusion matrix (same as a stiffness matrix)
    D = zeros(J+1,J+1);
    g = zeros(J+1,1);
    for j = 1:J
        d = Diff(j);
        D(j,j) = D(j,j) + d*1/h;
        D(j,j+1) = D(j,j+1) - d*1/h;
        D(j+1,j) = D(j+1,j) - d*1/h;
        D(j+1,j+1) = D(j+1,j+1) + d*1/h;
        
        % the generation term in equation (4), k_2*|u_x|*b is added to the
        % right hand side of the equation
        g(j) = g(j) + phi_gen*abs(strain(j))*b(j)*h/2;
        g(j+1) = g(j+1) + phi_gen*abs(strain(j))*b(j)*h/2;
    end
    S = M + tau*D + tau*phi_dec*M;     % Calculate the system matrix for the implicit time step for a
    S(1,:) = zeros(1,J+1); S(1,1) = 1; % set boundary conditions
    S(J+1,:) = zeros(1,J+1); S(J+1,J+1) = 1; % set boundary conditions
    
    % compute right hand side.
    g = tau*g + M*a; 
    g(1) = 1;
    g(J+1) = 1;
    
    % solve linear system for the new time step a_{k+1}, 
    % i.e., 
    % (M + tau*D + tau*k_3*M)*a_{k+1} =  M*a_{k} + tau*k_2*|u_x|*b
    a = S\g; 
    
    %
    % Solve the pointwise ODE for b (equation (5)) in an explicit Euler
    % time step
    %
    b = b + tau * ...
        bone_rate*(abs(strain)) .* ...
        (0.5*(a(1:J)+a(2:J+1))) .* ...
        (1-b./(1-rho));
    
    % save the calculated values to be able to return them from the function calcEmin,
    % for example for plotting
    SIGMA(n) = sigma;
    A(:,n) = a;
    B(:,n) = b;
    E(n) = e/(av_strain^2*L);
end

% Emin is calculated as the minimal E over all time steps
Emin = min(E);
end

% function to compute the diffusivity D(rho), Table 1, depending on the scaffold volume
% fraction
function ret = diffusivity(rho)
global phi_diff
ret = phi_diff*(1-rho);
end

% function to compute the diffusivity C(rho, sigma, b), Table 1, depending on the scaffold volume
% fraction, remaining molecular weight, and regenerated bone matrix.
function ret = modulus(rho, sigma, b)
global rel_mod;
ret = rho*sigma + rel_mod*b;
end
